# Supplementary material for: Hepatotoxicity of Pyrrolizidine Alkaloid Compound Intermedine: Comparison with Other Pyrrolizidine Alkaloids and Its Toxicological Mechanism
Source: Toxins (Basel). 2021 Nov 28;13(12):849. doi: 10.3390/toxins13120849 (PMC8709407; doi:10.3390/toxins13120849)
Supplement: Supplementary file 1 [file toxins-13-00849-s001.zip]

Archive with 1 entries (1 files):
- toxins-1470105-supplementary.pdf
